# Supplementary material for: Unveiling the Oxazolidine Character of Pseudoproline Derivatives by Automated Flow Peptide Chemistry
Source: Int J Mol Sci. 2024 Apr 9;25(8):4150. doi: 10.3390/ijms25084150 (PMC11050244; doi:10.3390/ijms25084150)
Supplement: Supplementary file 1 [file ijms-25-04150-s001.zip]

Archive with 1 entries (1 files):
- ijms-2941062-supplementary.pdf
